# Supplementary material for: Circulating MiR-30b-5p is upregulated in Cavalier King Charles Spaniels affected by early myxomatous mitral valve disease
Source: PLoS One. 2022 Jul 11;17(7):e0266208. doi: 10.1371/journal.pone.0266208 (PMC9273067; doi:10.1371/journal.pone.0266208)
Supplement: S1 File — (XLSX) [file pone.0266208.s001.xlsx]

## Sheet: miR-30b-5p
Target	Sample	Estraction number	ACVIM Class	Expression	Age
miR-30	B1 1	1	B1 3-7y	9.11119	4.31233
miR-30	B1 10	10	B1 3-7y	12.091	3.61918
miR-30	B1 11	11	B1 3-7y	13.519	3.45753
miR-30	B1 12	12	B1 < 3y	608.421	2.43288
miR-30	B1 13	13	B1 3-7y	3.38608	3.19726
miR-30	B1 15	15	B1 3-7y	29.5689	4.29041
miR-30	B1 25	25	B1 3-7y	56.3571	3.88219
miR-30	B1 29	29	B1 < 3y	818.024	0.821918
miR-30	B1 32	32	B1 3-7y	74.5729	4.2137
miR-30	B1 33	33	B1 3-7y	9.82097	4.79726
miR-30	B1 35	35	B1 < 3y	30.4811	2.01918
miR-30	B1 42	42	B1 < 3y	41.8882	2.41096
miR-30	B1 47	47	B1 < 3y	24.5795	0.534247
miR-30	B1 49	49	B1 < 3y	144.049	2.40822
miR-30	B1 50	50	B1 3-7y	74.4868	3.34795
miR-30	B1 65	65	B1 < 3y	4.91951	1.27945
miR-30	B1 71	71	B1 3-7y	10.5191	3.53151
miR-30	B1 75	75	B1 >7y	6.17997	7.65753
miR-30	B1 76	76	B1 >7y	23.872	7.66027
miR-30	B1 77	77	B1 >7y	7.14679	8.63562
miR-30	B1 83	83	B1 >7y	2.76054	7.38082
miR-30	B1 84	84	B1 >7y	1385.19	7.66027
miR-30	B1 85	85	B1 >7y	137.432	7.93973
miR-30	B1 86	86	B1 >7y	124.901	8.13699
miR-30	B1 87	87	B1 >7y	224.434	9.63288
miR-30	B1 88	88	B1 >7y	330.614	8.71507
miR-30	B1 89	89	B1 >7y	40.5927	9.36164
miR-30	B1 90	90	B1 < 3y	168.721	0.983562
miR-30	B1 91	91	B1 < 3y	222.473	1.16438
miR-30	B1 92	92	B1 < 3y	85.0362	1.51781
miR-30	B1 93	93	B1 < 3y	16.8893	1.54795
miR-30	A 94	94	A	42.5917	1.96438
miR-30	A 95	95	A	25.5392	1.65479
miR-30	A 96	96	A	3.77507	1.16438
miR-30	A 97	97	A	1.727	1.44384
miR-30	A 98	98	A	5.087	1.80822
miR-30	A 99	99	A	3.92595	1.80822
miR-30	A 100	100	A	1	2.07
miR-30	A 101	102	A	11.4615	6.86575
miR-30	A 102	102	A	23.5578	3.24384
miR-30	A 103	103	A	14.43	3.16438
miR-30	A 104	104	A	20.8254	2.59178
miR-128-3p	B1 105	105	B1 3-7y	29.3433	8.1863
miR-30	B1 106	106	B1 >7y	131.192	8.53973

## Sheet: miR128-3p
Target	Sample	Estraction number	ACVIM Class	Expression	Age
miR-128-3p	B1 1	1	B1 3-7y	2.8025	4.31233
miR-128-3p	B1 10	10	B1 3-7y	4.23936	3.61918
miR-128-3p	B1 11	11	B1 3-7y	20.3698	3.45753
miR-128-3p	B1 12	12	B1 < 3y	182.981	2.43288
miR-128-3p	B1 13	13	B1 3-7y	0.905665	3.19726
miR-128-3p	B1 15	15	B1 3-7y	4.0797	4.29041
miR-128-3p	B1 25	25	B1 3-7y	69.2448	3.88219
miR-128-3p	B1 29	29	B1 < 3y	150.853	0.821918
miR-128-3p	B1 32	32	B1 3-7y	13.3958	4.2137
miR-128-3p	B1 33	33	B1 3-7y	1.24552	4.79726
miR-128-3p	B1 35	35	B1 < 3y	3.10019	2.01918
miR-128-3p	B1 42	42	B1 < 3y	4.71837	2.41096
miR-128-3p	B1 47	47	B1 < 3y	10.2736	0.534247
miR-128-3p	B1 49	49	B1 < 3y	32.4861	2.40822
miR-128-3p	B1 50	50	B1 3-7y	118.166	3.34795
miR-128-3p	B1 65	65	B1 < 3y	3.74631	1.27945
miR-128-3p	B1 71	71	B1 3-7y	4.21161	3.53151
miR-128-3p	B1 75	75	B1 >7y	5.34905	7.65753
miR-128-3p	B1 76	76	B1 >7y	31.9788	7.66027
miR-128-3p	B1 77	77	B1 >7y	13.5405	8.63562
miR-128-3p	B1 83	83	B1 >7y	0.508503	7.38082
miR-128-3p	B1 84	84	B1 >7y	163.836	7.66027
miR-128-3p	B1 85	85	B1 >7y	225.111	7.93973
miR-128-3p	B1 86	86	B1 >7y	30.9016	8.13699
miR-128-3p	B1 87	87	B1 >7y	47.4184	9.63288
miR-128-3p	B1 88	88	B1 >7y	33.1491	8.71507
miR-128-3p	B1 89	89	B1 >7y	8.61105	9.36164
miR-128-3p	B1 90	90	B1 < 3y	97.2763	0.983562
miR-128-3p	B1 91	91	B1 < 3y	160.732	1.16438
miR-128-3p	B1 92	92	B1 < 3y	68.6351	1.51781
miR-128-3p	B1 93	93	B1 < 3y	12.7339	1.54795
miR-128-3p	A 94	94	A	32.2416	1.96438
miR-128-3p	A 95	95	A	11.2535	1.65479
miR-128-3p	A 96	96	A	4.39527	1.16438
miR-128-3p	A 97	97	A	0.809989	1.44384
miR-128-3p	A 98	98	A	2.64889	1.80822
miR-128-3p	A 99	99	A	2.44441	1.80822
miR-128-3p	A 100	100	A	1	2.07
miR-128-3p	A 101	102	A	1.97046	6.86575
miR-128-3p	A 102	102	A	5.3641	3.24384
miR-128-3p	A 103	103	A	13.3253	3.16438
miR-128-3p	A 104	104	A	17.9245	2.59178
miR-128-3p	B1 105	105	B1 3-7y	23.8661	8.1863
miR-128-3p	B1 106	106	B1 >7y	1.29323	8.53973

## Sheet: miR-1-3p
Target	Sample	Estraction number	ACVIM Class	Expression	Age
miR-1-3p	B1 1	1	B1 3-7y		4.31233
miR-1-3p	B1 10	10	B1 3-7y	25.7784	3.61918
miR-1-3p	B1 11	11	B1 3-7y		3.45753
miR-1-3p	B1 12	12	B1 < 3y	4.29959	2.43288
miR-1-3p	B1 13	13	B1 3-7y	10.2207	3.19726
miR-1-3p	B1 15	15	B1 3-7y	57.4435	4.29041
miR-1-3p	B1 25	25	B1 3-7y		3.88219
miR-1-3p	B1 29	29	B1 < 3y	8.25291	0.821918
miR-1-3p	B1 32	32	B1 3-7y	10.7776	4.2137
miR-1-3p	B1 33	33	B1 3-7y	8.40448	4.79726
miR-1-3p	B1 35	35	B1 < 3y	1.44312	2.01918
miR-1-3p	B1 42	42	B1 < 3y		2.41096
miR-1-3p	B1 47	47	B1 < 3y		0.534247
miR-1-3p	B1 49	49	B1 < 3y		2.40822
miR-1-3p	B1 50	50	B1 3-7y		3.34795
miR-1-3p	B1 65	65	B1 < 3y		1.27945
miR-1-3p	B1 71	71	B1 3-7y	6.64721	3.53151
miR-1-3p	B1 75	75	B1 >7y	35.6074	7.65753
miR-1-3p	B1 76	76	B1 >7y	0.67116	7.66027
miR-1-3p	B1 77	77	B1 >7y	0.37046	8.63562
miR-1-3p	B1 83	83	B1 >7y	4.66818	7.38082
miR-1-3p	B1 84	84	B1 >7y	1.6848	7.66027
miR-1-3p	B1 85	85	B1 >7y	20.2341	7.93973
miR-1-3p	B1 86	86	B1 >7y	0.978691	8.13699
miR-1-3p	B1 87	87	B1 >7y	0.981355	9.63288
miR-1-3p	B1 88	88	B1 >7y	0.113037	8.71507
miR-1-3p	B1 89	89	B1 >7y	50.1951	9.36164
miR-1-3p	B1 90	90	B1 < 3y	7.77057	0.983562
miR-1-3p	B1 91	91	B1 < 3y	0.128257	1.16438
miR-1-3p	B1 92	92	B1 < 3y	0.815159	1.51781
miR-1-3p	B1 93	93	B1 < 3y	16.0379	1.54795
miR-1-3p	A 94	94	A	84.2801	1.96438
miR-1-3p	A 95	95	A	0.96226	1.65479
miR-1-3p	A 96	96	A	0.403798	1.16438
miR-1-3p	A 97	97	A	5.38187	1.44384
miR-1-3p	A 98	98	A	2.0802	1.80822
miR-1-3p	A 99	99	A	12.3481	1.80822
miR-1-3p	A 100	100	A	1	2.07
miR-1-3p	A 101	102	A	10.085	6.86575
miR-1-3p	A 102	102	A	13.3821	3.24384
miR-1-3p	A 103	103	A	1.93218	3.16438
miR-1-3p	A 104	104	A	17.5128	2.59178
miR-128-3p	B1 105	105	B1 3-7y	0.494182	8.1863
miR-1-3p	B1 106	106	B1 >7y	0.196438	8.53973
